# Supplementary material for: Design and Synthesis of (2-oxo-1,2-Dihydroquinolin-4-yl)-1,2,3-triazole Derivatives via Click Reaction: Potential Apoptotic Antiproliferative Agents
Source: Molecules. 2021 Nov 10;26(22):6798. doi: 10.3390/molecules26226798 (PMC8620910; doi:10.3390/molecules26226798)
Supplement: Supplementary file 1 [file molecules-26-06798-s001.zip]

Archive with 1 entries (1 files):
- molecules-1422350-supplementary.pdf
